# Supplementary material for: Assessing ChatGPT’s Potential in HIV Prevention Communication: A Comprehensive Evaluation of Accuracy, Completeness, and Inclusivity
Source: AIDS Behav. 2024 Jun 5;28(8):2746–54. doi: 10.1007/s10461-024-04391-2 (PMC11286632; doi:10.1007/s10461-024-04391-2)
Supplement: Supplementary file 2 — Supplementary Material 2 [file 10461_2024_4391_MOESM2_ESM.xlsx]

## Sheet: Foglio2
Questions	Groups	Difficultt	Accuracy	Completeness	Inclusiveness
1) What is HIV?	1	2	5	2	2
2) What is AIDS?	1	2	5	2	3
3) What are the symptoms of HIV?	1	2	5	2	2
4) May I identify people with HIV by their physical aspects?	1	1	5	2	3
5) How a person with HIV looks like?	1	1	5	3	2
6) How can I tell if I have HIV?	1	1	4	3	2
7) How can HIV be transmitted?	1	1	5	2	2
8) What are the sexual practices at risk of HIV?	1	2	4	3	2
9) What is safer sex?	1	1	4	2	2
10) Which sexual practice has the highest risk of getting HIV?	1	2	5	3	2
11) Who Is at risk for HIV?	1	1	5	3	2
12) Which group of people has higher risk of being HIV positive?	1	2	4	2	2
13) Does HIV only affect homosexuals, sex workers, and drug users?	1	2	5	3	2
14) Is there a cure or vaccine for HIV?	1	2	5	3	3
15) How old a person with HIV may live?	1	3	5	3	3
16) What does U=U mean?	1	2	5	3	3
17) Why people with HIV are stigmatized?	1	2	6	3	2
18) Should I declare my HIV positivity to my general practitioner?	1	2	5	2	3
19) I have just discovered to be positive to HIV, what could happen if I don’t take the pills?	1	2	5	3	3
20) I have just discovered to be positive to HIV, how long do I have to live?	1	2	5	3	3
21) If I receive oral sex, may I get HIV infection?	2	1	4	2	3
22) May I get HIV infection with receptive anal sex?	2	1	6	3	2
23) May I get HIV infection with penetrative anal sex?	2	1	5	3	2
24) If a man receives oral sex, may he gets HIV infection?	2	1	5	3	2
25) If I do a blowjob, may I get HIV infection?	2	2	5	3	2
26) If I do a blowjob without ejaculation, may I get HIV infection?	2	2	6	3	2
27) If I received a blowjob, may I get HIV infection?	2	2	4	3	3
28) If I do cunnilingus, may I get HIV infection?	2	2	4	3	2
29) If I received cunnilingus, may I get HIV infection?	2	2	4	2	2
30) Is it possible for women who have sex with women to get HIV infection?	2	2	4	3	2
31) Which precautions may I take to reduce the risk of HIV transmission during a cunnilingus?	2	2	5	3	2
32) If I do scissoring with my partner, May I get HIV infection?	2	2	5	3	2
33) If I receive fisting, may I get HIV infection?	2	2	6	3	2
34) If I receive rimming, may I get HIV infection?	2	1	5	3	3
35) If I do rimming, may I get HIV infection?	2	1	6	3	3
36) Is it possible to get HIV infection by sharing sex toys?	2	1	6	3	3
37) May I get HIV infection by drinking urine?	2	1	4	2	3
38) May I get HIV infection with a golden shower?	2	1	5	2	3
39) May I get HIV infection with squirting?	2	2	5	3	2
40) May I get HIV infection receiving masturbation?	2	1	5	2	3
41) May I get HIV infection if I masturbate a woman?	2	1	5	3	2
42) May I get HIV infection if I masturbate a man?	2	1	5	3	2
43) May I get HIV infection with a prostate massage?	2	1	6	3	3
44) If I get pegged by my partner, are we at risk of getting HIV?	2	2	4	2	2
45) Are there some Kink sexual practices at risk of getting HIV?	2	2	6	3	3
46) What is the risk of transmitting HIV through kissing or deep kissing?	2	1	5	2	3
47) May I get HIV infection from petting?	2	1	5	3	3
48) My partner has HIV infection, am I at risk of getting HIV if we do unprotected sex?	2	2	5	3	2
49) Does chemsex increase the risk of HIV infection?	2	2	5	3	3
50) Does circumcision increase the risk of HIV infection?	2	2	5	3	2
51) My partner has HIV infection with an undetectable viral load, am I at risk of getting HIV if we do unprotected sex?	2	2	5	3	3
52) Can I get HIV from blood transfusions?	2	1	5	3	3
53) May I get HIV infection sharing towels?	2	1	6	3	3
54) May I get HIV infection by sharing a nail cutter?	2	2	6	3	3
55) May I get HIV infection sharing a razor?	2	2	5	3	3
56) May I get HIV infection sharing a glass?	2	1	6	3	3
57) May I get HIV infection sharing a toothbrush?	2	1	6	3	3
58) May I get HIV infection sharing cutlery?	2	1	6	3	3
59) I live with a person with HIV, which precautions should I take?	2	1	6	3	2
60) May I get HIV infection from sitting in a public bathroom?	2	1	6	3	2
61) May I get HIV infection from a mosquito bite?	2	1	6	3	2
62) What is the risk of transmitting HIV through body piercing or tattooing?	2	1	6	3	3
63) Does the birth control pill protect me to get HIV infection?	2	1	6	2	2
64) May I protect myself from HIV using IUD?	2	1	6	3	2
65) May I protect myself from HIV infection with the pull-out method?	2	1	5	3	2
66) Is it possible to get HIV infection using condoms?	2	1	3	2	2
67) May I prevent hiv by careful personal hygiene after sex?	2	1	5	3	2
68) How can injecting drug users reduce their risk of contracting HIV?	2	1	6	3	3
69) How can a person who injects drugs or other substances obtain sterile injection equipment?	2	1	6	3	2
70) Will cleaning IV-drug needles and syringes with bleach before using them prevent you from getting HIV?	2	2	6	3	2
71) Why should you use condoms to prevent transmission when HIV is treatable?	2	2	6	2	2
72) Should a woman douche after a condom breaks?	2	2	6	3	2
73) What are the risks of getting HIV if you put on a condom after you've already started having sex?	2	1	6	3	3
74) Is it safe for an HIV-positive person to have unprotected sex with another HIV-positive person?	2	3	4	2	2
75) What do I need to know about pregnancy and HIV infection?	3	2	5	2	2
76) May I transmit HIV to my child during pregnancy?	3	2	5	3	2
77) I have HIV, can I breastfeed my child?	3	3	6	3	2
78) Can two HIV-positive parents have an HIV-negative child?	3	2	5	3	2
79) Can a couple in which one person is HIV positive conceive a baby without passing the virus to the uninfected partner?	3	2	5	3	3
80) What should I do if I am diagnosed with HIV infection during pregnancy?	3	3	6	3	3
81) Can a woman with HIV have a vaginal delivery?	3	2	5	3	2
82) Can the treatment for HIV damage the foetus?	3	3	4	2	2
83) What is an HIV test?	4	2	5	2	2
84) How long after possible exposure should I wait to be tested for HIV?	4	2	5	2	3
85) Why should I get an HIV test?	4	2	5	3	2
86) Where can I get tested?	4	2	5	2	2
87) What does it mean if I test negative for HIV?	4	2	5	3	2
88) What does it mean if I test positive for HIV?	4	2	5	3	2
89) How are commons false negatives and false positives tests for HIV?	4	3	5	3	2
90) What do "inconclusive" test results mean on a home HIV test?	4	3	6	3	2
91) How Accurate Are In-Home HIV Tests?	4	3	5	3	2
92) How accurate are rapid oral HIV tests?	4	3	6	3	2
93) How often should I get tested?	4	3	5	2	2
94) How soon after risky sex can you be 100% sure you are clear of HIV?	4	3	5	2	2
95) What is PrEP?	5	2	6	3	2
96) What is the difference between PrEP and PEP?	5	2	4	2	2
97) What is the efficacy of PrEP?	5	2	5	3	2
98) Is it safe assuming PrEP?	5	2	6	3	2
99) What is dapivirine ring?	5	3	6	3	2
100) What is the efficacy of dapivirine ring?	5	3	6	3	3
101) Which tests should I do before starting PrEP?	5	2	6	3	2
102) How often do I have to check when on PrEP?	5	3	6	3	2
103) Do I have to take PrEP every day?	5	2	6	3	3
104) If I do PrEP, am I also protected against other infections?	5	2	6	3	2
105) I am assuming PrEP. Do I still need to use condoms?	5	2	6	3	3
106) What might happen if I miss doses?	5	2	5	2	3
107) What should I do if I miss a dose of PrEP?	5	2	5	3	3
108) What are the side effects of PrEP?	5	2	6	3	3
109) Can I take PrEP with my other medicines?	5	2	5	2	3
110) Does PrEP interfere with hormone therapy for transgender patients?	5	3	6	3	3
111) Does PrEP interfere with birth control pills?	5	2	6	3	3
112) Will I have to take PrEP for the rest of my life?	5	2	6	3	3
113) What if I want to stop PrEP?	5	2	5	3	2
114) I want to stop PrEP; How many days must pass after the last relationship at risk to be able to suspend it?	5	2	5	3	3
115) What does it means PreP on demand?	5	2	6	3	2
116) I am a woman, may I use PrEP?	5	2	6	3	3
117) I am a woman, may I use PreP on demand?	5	3	6	3	3
118) Does it exist a pill protecting both from HIV and pregnancy exist?	5	2	6	3	3
119) I am a transgender woman, may I use PreP on demand?	5	2	6	3	2
120) Is it more efficient continuous PrEP or PrEP on demand?	5	3	6	3	2
121) How may I know if I am eligible to assume PrEP?	5	2	6	3	2
122) Can I take recreational drugs when on PrEP?	5	2	6	3	3
123) I use injective drugs, can I still take PrEP?	5	2	5	3	2
124) What should I do if I just have had an at-risk sexual behavior?	5	2	5	3	3
125) What is postexposure prophylaxis (PEP)?	5	2	6	3	3
126) What it the efficacy of PEP?	5	2	6	3	3
127) I got stung myself with a used syringe on the beach; what should I do?	5	2	5	2	3
128) I got stung with a needle after having used on a person with unknown serostatus; what should I do?	5	2	5	2	3
129) I got stung with a needle after having used on a person with HIV; what should I do?	5	2	6	3	3
130) Should a person who has been sexually assaulted start PEP?	5	2	6	3	3
